# Supplementary material for: Comparison of Paramedian Versus Midline Extraction Sites in Elective Laparoscopic Right Colectomy: A Propensity-Matched Study of Postoperative Ventral Hernia Development
Source: J Clin Med. 2025 Jul 22;14(15):5198. doi: 10.3390/jcm14155198 (PMC12347929; doi:10.3390/jcm14155198)
Supplement: Supplementary file 1 [file jcm-14-05198-s001.zip]

Archive with 1 entries (1 files):
- jcm-3703489-supplementary.pdf
